# Supplementary material for: Total and Free Sugar Levels and Main Types of Sugars Used in 18,784 Local and Imported Pre-Packaged Foods and Beverages Sold in Hong Kong
Source: Nutrients. 2021 Sep 27;13(10):3404. doi: 10.3390/nu13103404 (PMC8540970; doi:10.3390/nu13103404)
Supplement: Supplementary file 1 [file nutrients-13-03404-s001.zip]

Archive with 3 entries (3 files):
- nutrients-1378611-supplementary/FigureS1.pdf
- nutrients-1378611-supplementary/TableS1_final.pdf
- nutrients-1378611-supplementary/TableS2.pdf
